# Supplementary material for: Humanized avian embryo models replicate an immune tumor environment for rapid immunotherapy studies
Source: EMBO Mol Med. 2026 Mar 19;18(4):1399–428. doi: 10.1038/s44321-026-00398-5 (PMC13083996; doi:10.1038/s44321-026-00398-5)
Supplement: Supplementary file 2 — Source data Fig. 1 [file 44321_2026_398_MOESM2_ESM.zip]

Archive with 15 entries (9 files):
- 2025-21404-Figure1/
- 2025-21404-Figure1/1B/
- 2025-21404-Figure1/1B/Entire embryo engrafted with Orange labelled-Hu-PBMC orange.tif
- 2025-21404-Figure1/1B/Fluorescent signal of Orange labelled-Hu-PBMC 1.tif
- 2025-21404-Figure1/1B/Fluorescent signal of Orange labelled-Hu-PBMC 2.tif
- 2025-21404-Figure1/1B/Fluorescent signal of Orange labelled-Hu-PBMC 3.tif
- 2025-21404-Figure1/1B/Thumbs.db
- 2025-21404-Figure1/1C/
- 2025-21404-Figure1/1C/Figure 1C.xlsx
- 2025-21404-Figure1/1D/
- 2025-21404-Figure1/1D/Figure 1D.xlsx
- 2025-21404-Figure1/1F/
- 2025-21404-Figure1/1F/Figure 1F.xlsx
- 2025-21404-Figure1/1G/
- 2025-21404-Figure1/1G/Figure 1G.xlsx
