# Supplementary material for: Humanized avian embryo models replicate an immune tumor environment for rapid immunotherapy studies
Source: EMBO Mol Med. 2026 Mar 19;18(4):1399–428. doi: 10.1038/s44321-026-00398-5 (PMC13083996; doi:10.1038/s44321-026-00398-5)
Supplement: Supplementary file 2 — Source data Fig. 1 [file 44321_2026_398_MOESM2_ESM.zip › 2025-21404-Figure1/1C/Figure 1C.xlsx]

## Sheet: READ ME
Survival rate of chick embryos engrafted with hu-PBMCs from 5 healthy donors
Donor1
Donor2
Donor3
Donor6
Donor8
"all donor" line reprensents the pool of all survival percentage

## Sheet: 1C
Fig 1C
	Embryo survival %
	Donor 1	Donor 2	Donor 3	Donor 6	Donor 8	all donors
	88	73	61	70	88	88
	91	65	92	76	84	91
	80	68	91	66	100	80
	75	not done	71	not done	not done	75
	84	not done	not done	not done	not done	84
						73
						65
						68
						61
						92
						91
						71
						70
						76
						66
						88
						84
						100
Average (%)	83.6	68.6667	78.75	70.6667	90.6667	79.0556
