# Supplementary material for: Humanized avian embryo models replicate an immune tumor environment for rapid immunotherapy studies
Source: EMBO Mol Med. 2026 Mar 19;18(4):1399–428. doi: 10.1038/s44321-026-00398-5 (PMC13083996; doi:10.1038/s44321-026-00398-5)
Supplement: Supplementary file 2 — Source data Fig. 1 [file 44321_2026_398_MOESM2_ESM.zip › 2025-21404-Figure1/1D/Figure 1D.xlsx]

## Sheet: READ ME
Survival rate of CD45+ hu-PBMCs post engraftment in avian embryos, for 5 healthy donors
Donor1
Donor2
Donor3
Donor6
Donor8
"all donor" line reprensents the pool of all survival percentage

## Sheet: 1D
Fig 1D
	CD45+ huPBMC survival (%)
	Donor 1	Donor 2	Donor 3	Donor 6	Donor 8	all donors
	62	80	58	96	96	62
	87	89	67	85	98.5	87
	75	78	95	79	94	75
	94	not done	97	not done	not done	94
	85	not done	not done	not done	not done	85
						80
						89
						78
						58
						67
						95
						97
						96
						85
						79
						96
						98.5
						94
Average (%)	80.6	82.3333	79.25	86.6667	96.1667	81.8
