# Supplementary material for: Humanized avian embryo models replicate an immune tumor environment for rapid immunotherapy studies
Source: EMBO Mol Med. 2026 Mar 19;18(4):1399–428. doi: 10.1038/s44321-026-00398-5 (PMC13083996; doi:10.1038/s44321-026-00398-5)
Supplement: Supplementary file 2 — Source data Fig. 1 [file 44321_2026_398_MOESM2_ESM.zip › 2025-21404-Figure1/1F/Figure 1F.xlsx]

## Sheet: READ ME
Percentage of Hu-PBMC subpopulation prior and post engraftment in avian model, from 5 healthy donor :
Donor1
Donor2
Donor3
Donor6
Donor8
Subpopulation within viable CD45+ cells are : CD8 T cell, CD4 T cell, Natural killer cell (NK), myeloid cell, B cells (LB) and "other cells"
Average of percentage is obtained for each population for each donor per condition.
Graph represents the mean of percentage +/- SEM
Paired T test was performed

## Sheet: 1F
Fig 1 F
		Subpopulation within viable CD45+ hu-PBMCs for each donor
		CD4+ T cells				CD8+ T cells				NK cells				Myeloid cells				LB cells				Others (DC,...)
	Donors	% in triplicate			Average	% in triplicate			Average	% in triplicate			Average	% in triplicate			Average	% in triplicate			Average	% in triplicate			Average
Pre-graft	Donor 1	31	32	34	32.3333	26	24	23	24.3333	20	21	18	19.6667	7	15	15	12.3333	6.5	8	9	7.83333	9.5	0	1	3.5
	Donor 2	51	45.6	39	45.2	12	10.4	10	10.8	17	17	21.7	18.5667	15	22	23.8	20.2667	4	4	6	4.66667	1	1	0	0.666667
	Donor 3	36.04	39	46	40.3467	16.43	19	17	17.4767	21	18	16	18.3333	17	17	15	16.3333	7	3.4	4.5	4.96667	2.53	3.6	1.5	2.54333
	Donor 6	36.85	31	29	32.2833	22.78	16.2	17	18.66	10	10	10	10	18	30	31	26.3333	7	7	8	7.33333	5.37	3.86	5.5	4.91
	Donor 8	27	23	23	24.3333	31	28	31	30	14	11	13	12.6667	13	18	17	16	9	8	9	8.66667	6	12	7	8.33333
	Average				34.8993				20.254				15.8467				18.2533				6.69333				3.99067
Post-graft	Donor 1	13	30	32	25	15	16	12	14.3333	3.5	7	0	3.5	17	3.5	8	9.5	39	25	20	28	12.5	18.5	28	19.6667
	Donor 2	37.5	21	24	27.5	13	13	12.5	12.8333	0	0	10	3.33333	12.5	23	11	15.5	12.5	28.2	14	18.2333	24.5	14.8	28.5	22.6
	Donor 3	21	38	29	29.3333	17	19	19	18.3333	25	10	17	17.3333	10	5	8	7.66667	7.5	14	12	11.1667	19.5	14	15	16.1667
	Donor 6	19	2	6	9	17	8	8	11	3	6	5	4.66667	4	27	25	18.6667	51	50	46	49	6	7	10	7.66667
	Donor 8	12	19	15	15.3333	14	19	17	16.6667	5	4	4	4.33333	20	4	2	8.66667	43	50	57	50	6	4	5	5
	Average				21.2333				14.6333				6.63333				12				31.28				14.22
pvlaue (paired T test)					0.0102				0.1363				0.0343				0.0075				0.0291				0.0865
