# Supplementary material for: Humanized avian embryo models replicate an immune tumor environment for rapid immunotherapy studies
Source: EMBO Mol Med. 2026 Mar 19;18(4):1399–428. doi: 10.1038/s44321-026-00398-5 (PMC13083996; doi:10.1038/s44321-026-00398-5)
Supplement: Supplementary file 2 — Source data Fig. 1 [file 44321_2026_398_MOESM2_ESM.zip › 2025-21404-Figure1/1G/Figure 1G.xlsx]

## Sheet: READ ME
Percentage of Hu-PBMC subpopulation post engraftment in avian model. PBMC from 5 healthy donors :
Donor1
Donor2
Donor3
Donor6
Donor8
Subpopulation within CD45+ cells are : CD8 T cell, CD4 T cell, Natural killer cell (NK), myeloid cell, B cells (LB) and "other cells"
Graph represents the mean+/- SEM
Chi-square T test was performed

## Sheet: 1G
Fig 1 F
		Subpopulation within viable CD45+ hu-PBMCs for each donor
		CD4+ T cells				CD8+ T cells				NK cells				Myeloid cells				LB cells				Others (DC,...)
	Donors	% in triplicate			Average	% in triplicate			Average	% in triplicate			Average	% in triplicate			Average	% in triplicate			Average	% in triplicate			Average
Post-graft	Donor 1	13	30	32	25	15	16	12	14.3333	3.5	7	0	3.5	17	3.5	8	9.5	39	25	20	28	12.5	18.5	28	19.6667
	Donor 2	37.5	21	24	27.5	13	13	12.5	12.8333	0	0	10	3.33333	12.5	23	11	15.5	12.5	28.2	14	18.2333	24.5	14.8	28.5	22.6
	Donor 3	21	38	29	29.3333	17	19	19	18.3333	25	10	17	17.3333	10	5	8	7.66667	7.5	14	12	11.1667	19.5	14	15	16.1667
	Donor 6	19	2	6	9	17	8	8	11	3	6	5	4.66667	4	27	25	18.6667	51	50	46	49	6	7	10	7.66667
	Donor 8	12	19	15	15.3333	14	19	17	16.6667	5	4	4	4.33333	20	4	2	8.66667	43	50	57	50	6	4	5	5
Chi-square
pvalue	<0.0001
