# Supplementary material for: Humanized avian embryo models replicate an immune tumor environment for rapid immunotherapy studies
Source: EMBO Mol Med. 2026 Mar 19;18(4):1399–428. doi: 10.1038/s44321-026-00398-5 (PMC13083996; doi:10.1038/s44321-026-00398-5)
Supplement: Supplementary file 3 — Source data Fig. 2 [file 44321_2026_398_MOESM3_ESM.zip]

Archive with 24 entries (14 files):
- 2025-21404-Figure2/
- 2025-21404-Figure2/2B/
- 2025-21404-Figure2/2B/Figure 2B.xlsx
- 2025-21404-Figure2/2C/
- 2025-21404-Figure2/2C/Figure 2C.xlsx
- 2025-21404-Figure2/2D/
- 2025-21404-Figure2/2D/Figure 2D.xlsx
- 2025-21404-Figure2/2F/
- 2025-21404-Figure2/2F/Embryo section x10 blue nucleus-green tumor cells-red Hu-CD45.tif
- 2025-21404-Figure2/2F/Embryo section x40 blue nucleus-green tumor cells-red Hu-CD45.png
- 2025-21404-Figure2/2F/Embryo section-Zoom1- blue nucleus-green tumor cells-red Hu-CD45.png
- 2025-21404-Figure2/2F/Embryo section-Zoom2- blue nucleus-green tumor cells-red Hu-CD45.png.png
- 2025-21404-Figure2/2F/Thumbs.db
- 2025-21404-Figure2/2G/
- 2025-21404-Figure2/2G/Figure 2G.xlsx
- 2025-21404-Figure2/2H/
- 2025-21404-Figure2/2H/Figure 2H.xlsx
- 2025-21404-Figure2/2I/
- 2025-21404-Figure2/2I/Figure 2I.xlsx
- 2025-21404-Figure2/2J/
- 2025-21404-Figure2/2J/READ ME.docx
- 2025-21404-Figure2/2J/~$EAD ME.docx
- 2025-21404-Figure2/2K/
- 2025-21404-Figure2/2K/READ ME.docx
