# Supplementary material for: Humanized avian embryo models replicate an immune tumor environment for rapid immunotherapy studies
Source: EMBO Mol Med. 2026 Mar 19;18(4):1399–428. doi: 10.1038/s44321-026-00398-5 (PMC13083996; doi:10.1038/s44321-026-00398-5)
Supplement: Supplementary file 3 — Source data Fig. 2 [file 44321_2026_398_MOESM3_ESM.zip › 2025-21404-Figure2/2B/Figure 2B.xlsx]

## Sheet: READ ME
Survival rate of embryos post-injection ofHu-PBMC from 3 healthy donors, in triplicate:
Donor2
Donor4
Donor5
"all donor" line reprensents the pool of all survival percentage

## Sheet: 2B
Fig 2 B
	Embryo survival %
	Donor 2	Donor 4	Donor 5	All donors
	76	92	78	76
	85	100	84	85
	76	87	73	76
				92
				100
				87
				78
				84
				73
