# Supplementary material for: Humanized avian embryo models replicate an immune tumor environment for rapid immunotherapy studies
Source: EMBO Mol Med. 2026 Mar 19;18(4):1399–428. doi: 10.1038/s44321-026-00398-5 (PMC13083996; doi:10.1038/s44321-026-00398-5)
Supplement: Supplementary file 3 — Source data Fig. 2 [file 44321_2026_398_MOESM3_ESM.zip › 2025-21404-Figure2/2C/Figure 2C.xlsx]

## Sheet: READ ME
Average HU-PBMC subpopulation representation in avian blood, prior and post-injection. Analysis is done on PBMC from 3 healthy donors :
Donor2
Donor4
Donor5
Subpopulation within CD45+ cells are : CD8 T cell, CD4 T cell, Natural killer cell (NK), myeloid cell, B cells (LB) and "other cells"
Graph represents the mean+/- SEM
Paired T test was performed

## Sheet: 2C
Fig 2 C
		Subpopulation within viable CD45+ hu-PBMCs
		CD4+ T cells				CD8+ T cells				NK cells				Myeloid cells				LB cells				Others (DC,...)
	Donors	% in triplicate or simplicate			Average	% in triplicate or simplicate			Average	% in triplicate or simplicate			Average	% in triplicate or simplicate			Average	% in triplicate or simplicate			Average	% in triplicate or simplicate			Average
Pre-graft	Donor 2	51	45.6	39	45.2	12	10.4	10	10.8	17	17	21.7	18.5667	15	22	23.8	20.2667	4	4	6	4.66667	1	1	0	0.666667
	Donor 4	39	Not done	Not done	39	11	Not done	Not done	11	5	Not done	Not done	5	21	Not done	Not done	21	20	Not done	Not done	20	4	Not done	Not done	4
	Donor 5	45	Not done	Not done	45	10.8	Not done	Not done	10.8	4.7	Not done	Not done	4.7	20	Not done	Not done	20	18.5	Not done	Not done	18.5	0.7	Not done	Not done	0.7
	Average				43				11				9				20				14				2
Post-inejction	Donor 2	89	Not done	Not done	89	4.5	Not done	Not done	4.5	2	Not done	Not done	2	1	Not done	Not done	1	2	Not done	Not done	2	2.5	Not done	Not done	2.5
	Donor 4	39	Not done	Not done	39	27	Not done	Not done	27	14	Not done	Not done	14	12	Not done	Not done	12	2	Not done	Not done	2	6	Not done	Not done	6
	Donor 5	66.6	Not done	Not done	66.6	10	Not done	Not done	10	17	Not done	Not done	17	1	Not done	Not done	1	1	Not done	Not done	1	4	Not done	Not done	4
	Average				65				14				11				5				2				4
p vlaue (paired T test)					0.2756				0.7084				0.813				0.0544				0.1229				0.2612
