# Supplementary material for: Humanized avian embryo models replicate an immune tumor environment for rapid immunotherapy studies
Source: EMBO Mol Med. 2026 Mar 19;18(4):1399–428. doi: 10.1038/s44321-026-00398-5 (PMC13083996; doi:10.1038/s44321-026-00398-5)
Supplement: Supplementary file 3 — Source data Fig. 2 [file 44321_2026_398_MOESM3_ESM.zip › 2025-21404-Figure2/2D/Figure 2D.xlsx]

## Sheet: READ ME
Hu-PBMC subpopulation representation in avian blood post-injection. Analysis is done on PBMC from 3 healthy donors :
Donor2
Donor4
Donor5
Subpopulations within CD45+ cells are : CD8 T cell, CD4 T cell, Natural killer cell (NK), myeloid cell, B cells (LB) and "other cells"
Chi-square test was performed

## Sheet: 2D
Fig 2 D
	Donor (post injection)	% of subpopulation within viable CD45+ hu-PBMCs for each donor
		CD4+ T cells	CD8+ T cells	NK cells	Myeloid cells	LB cells	Others (DC,...)
	Donor 2	89	4.5	2	1	2	2.5
	Donor 4	39	27	14	12	2	6
	Donor 5	66.6	10	17	1.3	1	4
Chi-square
pvalue	<0.0001
