# Supplementary material for: Humanized avian embryo models replicate an immune tumor environment for rapid immunotherapy studies
Source: EMBO Mol Med. 2026 Mar 19;18(4):1399–428. doi: 10.1038/s44321-026-00398-5 (PMC13083996; doi:10.1038/s44321-026-00398-5)
Supplement: Supplementary file 3 — Source data Fig. 2 [file 44321_2026_398_MOESM3_ESM.zip › 2025-21404-Figure2/2G/Figure 2G.xlsx]

## Sheet: READ ME
Number of cells and resulting increased rate of human immune cells infiltrated the somitic territory of tumor cells-grafted (tumor bearing) and non-grafted (tumor free) embryos. 4 differents donors were used :
Donor2
Donor4
Donor5
Donor6
Increased rate is calculated based on infiltrated immune cell average in "tumor free" condition
The D’Agostino and Pearson test was performed to evaluate whether the values followed a normal distribution across the experimental groups. As values doesn't followed a normal distribution, the Mann-Whitney test was applied.

## Sheet: 2G
Fig 2G
	Donor/ condition	Number of PBMC/embryo		Increased rate of PBMC (normalised to 30,58)
		Tumor free	Tumor bearing	Tumor free	Tumor bearing
	2	29	55.2	0.95	5.46
	4	41	167	1.34	3.83
	5	22.7	117	0.74	2.05
	6	29.6	62.6	0.97	1.81
	Average	30.58	100.5	1	3.3
				Statistic test	pvalue
				Mann & Whitney	0.0286
