# Supplementary material for: Humanized avian embryo models replicate an immune tumor environment for rapid immunotherapy studies
Source: EMBO Mol Med. 2026 Mar 19;18(4):1399–428. doi: 10.1038/s44321-026-00398-5 (PMC13083996; doi:10.1038/s44321-026-00398-5)
Supplement: Supplementary file 3 — Source data Fig. 2 [file 44321_2026_398_MOESM3_ESM.zip › 2025-21404-Figure2/2H/Figure 2H.xlsx]

## Sheet: READ ME
Average HU-PBMC subpopulation prior injection, and infiltrated in MDA-MB-231 tumors in avian model post-injection, for two donors :
Donor4
Donor5
Subpopulation within CD45+ cells are : CD8 T cell, CD4 T cell, Natural killer cell (NK), myeloid cell, B cells (LB) and "other cells"
Graph represents the mean+/- SEM
Chi-square test was performed

## Sheet: 2H
Fig 2 H
		Subpopulation within viable CD45+ hu-PBMCs
		CD4+ T cells				CD8+ T cells				NK cells				Myeloid cells				LB cells				Others (DC,...)
	Donors	% in triplicate or simplicate			Average	% in triplicate or simplicate			Average	% in triplicate or simplicate			Average	% in triplicate or simplicate			Average	% in triplicate or simplicate			Average	% in triplicate or simplicate			Average
Pre injection	Donor 4	39	Not done	Not done	39	11	Not done	Not done	11	5	Not done	Not done	5	21	Not done	Not done	21	20	Not done	Not done	20	4	Not done	Not done	4
	Donor 5	45	Not done	Not done	45	10.8	Not done	Not done	10.8	4.7	Not done	Not done	4.7	20	Not done	Not done	20	18.5	Not done	Not done	18.5	0.7	Not done	Not done	0.7
	Average				43				11				9				20				14				3
Infiltrated in tumor	Donor 4	19	4	21	14.6667	12.5	2	4	6.16667	19	7	4	10	47	77	58	60.6667	1	1	0	0.666667	3	9	13	8.33333
	Donor 5	8	15	12	11.6667	3	5	4	4	10	13	11	11.3333	71	67	72	70	0.1	0.3	0	0.133333	6	1	1	2.66667
	Average				13.1667				5.08333				10.6667				65.3333				0.4				5.5
chi-square test
pvalue	<0,0001
