# Supplementary material for: Humanized avian embryo models replicate an immune tumor environment for rapid immunotherapy studies
Source: EMBO Mol Med. 2026 Mar 19;18(4):1399–428. doi: 10.1038/s44321-026-00398-5 (PMC13083996; doi:10.1038/s44321-026-00398-5)
Supplement: Supplementary file 3 — Source data Fig. 2 [file 44321_2026_398_MOESM3_ESM.zip › 2025-21404-Figure2/2I/Figure 2I.xlsx]

## Sheet: READ ME
Immunophenotyping of hu-PBMCs infiltrated in MDA-MB-231 tumors for two donors, in avian model
Donor4
Donor5
Subpopulation within CD45+ cells are : CD8 T cell, CD4 T cell, Natural killer cell (NK), myeloid cell, B cells and "other cells"
Graph represents the mean+/- SEM
Chi square test was performed

## Sheet: 2I
Fig 2I
	Donors	% of subpopulation within viable CD45+ hu-PBMCs in triplicate for each donor
		CD4+ T cells			Average	CD8+ T cells			Average	NK cells			Average	Myeloid cells			Average	LB cells			Average	Others (DC,..)			Average
	Donor 4	19	4	21	14.6667	12.5	2	4	6.16667	19	7	4	10	47	77	58	60.6667	1	1	0	0.666667	3	9	13	8.33333
	Donor 5	8	15	12	11.6667	3	5	4	4	10	13	11	11.3333	71	67	72	70	0.1	0.3	0	0.133333	6	1	1	2.66667
	Chi square
	p value	0.4616
