# Supplementary material for: Humanized avian embryo models replicate an immune tumor environment for rapid immunotherapy studies
Source: EMBO Mol Med. 2026 Mar 19;18(4):1399–428. doi: 10.1038/s44321-026-00398-5 (PMC13083996; doi:10.1038/s44321-026-00398-5)
Supplement: Supplementary file 4 — Source data Fig. 3 [file 44321_2026_398_MOESM4_ESM.zip]

Archive with 32 entries (22 files):
- 2025-21404-Figure3/
- 2025-21404-Figure3/3B/
- 2025-21404-Figure3/3B/Figure 3B.xlsx
- 2025-21404-Figure3/3C/
- 2025-21404-Figure3/3C/Co-grafted Hu PBMC orange- tumor cell line MDAMB 231 CFSE.tif
- 2025-21404-Figure3/3C/Grafted Hu PBMC orange.tif
- 2025-21404-Figure3/3C/READ ME.docx
- 2025-21404-Figure3/3C/Thumbs.db
- 2025-21404-Figure3/3D/
- 2025-21404-Figure3/3D/10-58-05_e5 mix ex567_blaze_c00_xyz-table z0000.ome_2024-11-27T10-52-44.532.tif
- 2025-21404-Figure3/3D/10-58-05_e5 mix ex567_blaze_colocalization.tif
- 2025-21404-Figure3/3D/10-58-05_e5 mix ex567_blaze_huPBMC.tif
- 2025-21404-Figure3/3D/10-58-05_e5 mix ex567_blaze_MDAMB 231 and huPBMC.tif
- 2025-21404-Figure3/3D/10-58-05_e5 mix ex567_blaze_MDAMB 231.tif
- 2025-21404-Figure3/3D/Thumbs.db
- 2025-21404-Figure3/3E/
- 2025-21404-Figure3/3E/Figure 3E.xlsx
- 2025-21404-Figure3/3F/
- 2025-21404-Figure3/3F/Co-engraftemnt- blue nucleus-green tumor cells-red Hu-CD45- 1.png
- 2025-21404-Figure3/3F/Co-engraftemnt- blue nucleus-green tumor cells-red Hu-CD45- 2.png
- 2025-21404-Figure3/3F/Co-engraftemnt- blue nucleus-green tumor cells-red Hu-CD45- 3.png
- 2025-21404-Figure3/3F/Co-engraftemnt- blue nucleus-green tumor cells-red Hu-CD45- 4 zoom.png
- 2025-21404-Figure3/3F/Co-engraftemnt- blue nucleus-green tumor cells-red Hu-CD45- 4.png
- 2025-21404-Figure3/3F/Co-engraftemnt- blue nucleus-green tumor cells-red Hu-CD45-3 zoom.png
- 2025-21404-Figure3/3G/
- 2025-21404-Figure3/3G/Figure 3G.xlsx
- 2025-21404-Figure3/3H/
- 2025-21404-Figure3/3H/Figure 3H.xlsx
- 2025-21404-Figure3/3I/
- 2025-21404-Figure3/3I/Figure 3I.xlsx
- 2025-21404-Figure3/3J/
- 2025-21404-Figure3/3J/Figure 3J.xlsx
