# Supplementary material for: Humanized avian embryo models replicate an immune tumor environment for rapid immunotherapy studies
Source: EMBO Mol Med. 2026 Mar 19;18(4):1399–428. doi: 10.1038/s44321-026-00398-5 (PMC13083996; doi:10.1038/s44321-026-00398-5)
Supplement: Supplementary file 4 — Source data Fig. 3 [file 44321_2026_398_MOESM4_ESM.zip › 2025-21404-Figure3/3B/Figure 3B.xlsx]

## Sheet: READ ME
Distribution pattern (µm) of the 10 orange-tracker-labelled hu-PBMCs that were the most distal to the grafting site, per grafted embryo.
The D’Agostino and Pearson was performed to evaluate whether the values followed a normal distribution across the experimental groups. As values doesn't followed a normal distribution, the non-parametric Mann-Whitney test was applied.

## Sheet: 3B
Fig 3B
		Condition
	Distribution pattern (µm) compare to the injection site. 10 cells /embryo (E )	Post graft	Post co-graft		Statistic test	pvalue
	Embryo E1	735.78	1069.32		Mann & Whitney	<0,0001
		586.33	844.47
		555.78	771.09
		554.75	601.81
		544.81	595.09
		544.01	589.95
		522.61	574.29
		508.55	562.65
		506.68	550.27
		499.93	543.26
	E2	688.91	789.94
		542.57	775.07
		536.14	693.57
		489.87	539.34
		481.1	525.64
		453.24	522.98
		432.81	507.03
		416.73	476.89
		411.77	471.06
		403.66	466.47
	E3	469.75	836.21
		429.72	759.08
		388.63	744.95
		385.13	721.51
		377.67	659.49
		358.23	641.38
		357.46	640.99
		356.76	640.45
		319.23	628.35
		313.38	626.87
	E4	436.28	597.26
		434.14	596.09
		416.37	550.31
		362.63	524.19
		358.19	473.58
		341.46	465.78
		333.38	434.41
		327.02	418.56
		322.84	389
		321.21	367.28
	E5	624.93	681.49
		565.91	607.1
		536.21	595.15
		533.09	547.9
		518.23	527.27
		517.61	440.25
		513.7	433.03
		495.61	393.76
		495.11	367.52
		492.94	353.51
	E6	578.96	732.8
		511.18	458.11
		492.21	437.32
		463	417.7
		462.49	416.41
		460.03	405.54
		457.13	362.7
		457.06	348.68
		450.9	335.27
		418.72	326.05
	E7	591.7	617.16
		560.03	604.1
		516.84	589.35
		497.08	556.84
		492.42	541.41
		488.56	540.8
		424.48	540.26
		379.01	530.98
		364.5	527.81
		341.58	510.98
	E8	525.14	585.16
		433.79	578.3
		429.12	518.3
		414.46	498.32
		357.12	452.61
		353.12	435.32
		339.77	435.23
		330.88	427.15
		327.42	425.22
		322.98	421.69
	E9	840.65	1167.27
		685.11	1119.67
		612.55	1077.37
		551.09	955.26
		539.83	810.63
		438.69	733.16
		395.68	701.17
		368.76	563.02
		357.36	464.87
		350.07	413.45
	E10	612.84
		608.84
		598.48
		594.99
		527.89
		521.97
		516.84
		515.94
		512.01
		495.05
	E11	659.74
		640.94
		515.67
		511.46
		507.32
		502.19
		488.74
		466.44
		429.66
		415.2
