# Supplementary material for: Humanized avian embryo models replicate an immune tumor environment for rapid immunotherapy studies
Source: EMBO Mol Med. 2026 Mar 19;18(4):1399–428. doi: 10.1038/s44321-026-00398-5 (PMC13083996; doi:10.1038/s44321-026-00398-5)
Supplement: Supplementary file 4 — Source data Fig. 3 [file 44321_2026_398_MOESM4_ESM.zip › 2025-21404-Figure3/3E/Figure 3E.xlsx]

## Sheet: READ ME
Diameters of 20 Orange Cell Tracker+ PBMCs and 20 CFSE+ MDA-MB-231 tumor cells were measured per embryo to determine an average cell size of each cell types.
The average distance between the centers of mass of two adjacent immune-cancer cells was 8,5µm. It was used as the threshold for qualifying contact.
The number of PBMC in tumor environment was measured for each embryo (10)
For each embryo, the number of PBMC with a distance immune-cancer cells < 8,5µm was obtained
The percentage represents the fractions of adjacent (distance <8,5µm) and non-adjacent (distance > 8,5µm) immune-cancer cells
Chi-square test was performed.

## Sheet: 3E
Fig 3 E
		Mesure of cell size to define minimum distance for contact		Number of PBMC		% of PBMC
	Embryos (E )	Average size of 20 tumor cells/embryo (µm)	Average size of 20 PBMCs/embryo (µm)	In tumor environment	With a distance to tumor cell <8,5µM	Distance PBMC- tumor cell <8,5 µM : in contact	Distance PBMC - tumor cell >8,5µM : no contact
	E1	8.5115	6.9975	169	29	17	83
	E2	7.568	5.9855	173	44	25	75
	E3	8.3845	7.3735	213	63	30	70
	E4	10.489	8.9245	317	91	29	71
	E5	11.238	8.2775	302	88	29	71
	E6	9.133	7.8845	175	62	35	65
	E7	9.915	7.2945	151	39	26	74
	E8	9.8215	7.397	224	74	33	67
	E9	8.8005	7.1185	300	66	22	78
	E10	8.702	9.1465	449	145	32	68
	Average	9.2563	7.63995			p-value (chi square test)	0.1524
	Minimum distance tumor- PBMC for contact (µm)	8.5
