# Supplementary material for: Humanized avian embryo models replicate an immune tumor environment for rapid immunotherapy studies
Source: EMBO Mol Med. 2026 Mar 19;18(4):1399–428. doi: 10.1038/s44321-026-00398-5 (PMC13083996; doi:10.1038/s44321-026-00398-5)
Supplement: Supplementary file 4 — Source data Fig. 3 [file 44321_2026_398_MOESM4_ESM.zip › 2025-21404-Figure3/3G/Figure 3G.xlsx]

## Sheet: READ ME
Percentage of Hu-PBMC subpopulation form donor 8 in 4 conditions :
pre-engrafment
post-engraftment
post co-engraftment with MDA-MB-231 cell line
post co-engraftement with HCT 116 cell line
Subpopulation within viable CD45+ cells are : CD8 T cell, CD4 T cell, Natural killer cell (NK), myeloid cell, B cells (LB) and "other cells"
Average of percentage is obtained for each population for each donor per condition.
Chi square test was performed.

## Sheet: 3G
Fig 3G
	Subpopulation within viable CD45+ hu-PBMCs from donor 8
Condition	Pre-graft				Post-graft				Post co-graft with MDA-MB-231				Post co-graft with HCT 116
	in triplicate (%)			Average	in triplicate (%)			Average	in triplicate (%)			Average	in triplicate (%)			Average
CD4+ T cells	27	23	23	24.3333	12	19	15	15.3333	16	7	6	9.66667	11	21	20	17.3333
CD8+ T cells	31	28	31	30	14	19	17	16.6667	15	23	19	19	10	6	7	7.66667
NK cells	14	11	13	12.6667	5	4	4	4.33333	8	7	10	8.33333	1	2	0	1
Myeloid cells	13	18	17	16	20	4	2	8.66667	31	33	37	33.6667	25	28	43	32
B cells	9	8	9	8.66667	43	50	57	50	28	28.5	27	27.8333	51	39	30	40
Others (DC…)	6	12	7	8.33333	6	4	5	5	2	1.5	1	1.5	2	4	0	2
Statistic
Chi square test	pvalue
Condition	Post-graft	Post-cograft MDA-MB-231	Post-cograft HCT 116
Pre-graft	<0,0001	<0,0001	<0,0001
Post-graft		0.0002	0.001
