# Supplementary material for: Humanized avian embryo models replicate an immune tumor environment for rapid immunotherapy studies
Source: EMBO Mol Med. 2026 Mar 19;18(4):1399–428. doi: 10.1038/s44321-026-00398-5 (PMC13083996; doi:10.1038/s44321-026-00398-5)
Supplement: Supplementary file 4 — Source data Fig. 3 [file 44321_2026_398_MOESM4_ESM.zip › 2025-21404-Figure3/3H/Figure 3H.xlsx]

## Sheet: READ ME
Fraction of CD69 positives cells within both CD3CD8+ and CD3CD4+ populations. Analyses were done for 3 different donors (1, 6 and 8) and 3 experimental groups : Hu-PBMC pre-grafting, Hu-PBMC grafting alone and Hu-PBMC combined with MDA-MB-231 cells
The D’Agostino and Pearson test was performed to evaluate whether the values followed a normal distribution across the experimental groups. If the values followed a normal distribution, an unpaired t-test was used for statistical comparison. If not, the non-parametric Mann-Whitney test was applied.

## Sheet: 3H
Fig 3H
			Condition						Condition
		PBMC Donor	pre-graft	post-graft	Post co-graft			PBMC Donor	pre-graft	post-graft	Post co-graft
	% of CD69+ cells within CD3+CD8+ from 3 donors	1	6	26.5	57		% of CD69+ cells within CD3+CD4+ from 3 donors	1	1	24	65
		1	5	29	Not done			1	1	23	Not done
		1	7	50	Not done			1	1.5	40	Not done
		8	1	86	21			8	3	74	23
		8	3	79	45			8	1	82	28
		8	3	79	65			8	1	80	33
		6	3	73	48			6	0	68	42
		6	2	70	24			6	0.25	67	31
		6	2.5	74	Not done			6	0.5	60	Not done
		6	Not done	61	Not done			6	Not done	47	Not done
	Condition	Statistic test	pvalue				Condition	Statistic test	pvalue
	pre-graft vs post-graft	Unpaired T test	<0,0001				pre-graft vs post-graft	Mann-Whitney	<0,0001
	pre-graft vs post co-graft	Mann-Whitney	0.0004				pre-graft vs post co-graft	Mann-Whitney	0.0002
	Post-graft vs post co-graft	Mann-Whitney	0.0401				Post-graft vs post co-graft	Mann-Whitney	0.0972
