# Supplementary material for: Humanized avian embryo models replicate an immune tumor environment for rapid immunotherapy studies
Source: EMBO Mol Med. 2026 Mar 19;18(4):1399–428. doi: 10.1038/s44321-026-00398-5 (PMC13083996; doi:10.1038/s44321-026-00398-5)
Supplement: Supplementary file 4 — Source data Fig. 3 [file 44321_2026_398_MOESM4_ESM.zip › 2025-21404-Figure3/3I/Figure 3I.xlsx]

## Sheet: READ ME
Fraction of TIM-3 positives cells within both CD3CD8+ and CD3CD4+ populations. Analyses were done for 3 different donors (1, 6 and 8) and 3 experimental groups : Hu-PBMC pre-grafting, Hu-PBMC grafting alone and Hu-PBMC combined with MDA-MB-231 cells
The D’Agostino and Pearson test was performed to evaluate whether the values followed a normal distribution across the experimental groups. If the values followed a normal distribution, an unpaired t-test was used for statistical comparison. If not, the non-parametric Mann-Whitney test was applied.

## Sheet: 3I
Fig 3I
			Condition						Condition
		PBMC Donor	pre-graft	post-graft	Post co-graft			PBMC Donor	pre-graft	post-graft	Post co-graft
	% of TIM-3+ cells within CD3+CD8+ from 3 donors	1	0.6	0	42		% of TIM-3+ cells within CD3+CD4+ from 3 donors	1	0.2	11	21
		1	0.4	1	Not done			1	1	6	Not done
		1	0.2	2	Not done			1	0.4	4	Not done
		8	0.05	33	13			8	0	53	6
		8	0.3	20	5			8	1	36	7
		8	0.175	17	3			8	0.5	16	0
		6	0.2	0	21			6	0.5	12	11
		6	0.5	3	36			6	0.5	5	40
		6	0.5	0	Not done			6	0.5	37	Not done
		6	Not done	3	Not done			6	Not done	7	Not done
	Condition	Statistic test	pvalue				Condition	Statistic test	pvalue
	pre-graft vs post-graft	Unpaired T test	0.064				pre-graft vs post-graft	Unpaired T test	0.027
	pre-graft vs post co-graft	Mann-Whitney	0.0004				pre-graft vs post co-graft	Mann-Whitney	0.0054
	Post-graft vs post co-graft	Mann-Whitney	0.0413				Post-graft vs post co-graft	Mann-Whitney	0.733
