# Supplementary material for: Humanized avian embryo models replicate an immune tumor environment for rapid immunotherapy studies
Source: EMBO Mol Med. 2026 Mar 19;18(4):1399–428. doi: 10.1038/s44321-026-00398-5 (PMC13083996; doi:10.1038/s44321-026-00398-5)
Supplement: Supplementary file 4 — Source data Fig. 3 [file 44321_2026_398_MOESM4_ESM.zip › 2025-21404-Figure3/3J/Figure 3J.xlsx]

## Sheet: READ ME
Individual data
Volumes of tumors formed by MDA-MB-231 cell lines grafted alone or co-grafted with hu-PBMCs from donor 6 or 8, normalized to the BSA for each embryo.
The D’Agostino and Pearson test was performed to evaluate whether the values followed a normal distribution across the experimental groups. If the values followed a normal distribution, an unpaired t-test was used for statistical comparison. If not, the non-parametric Mann-Whitney test was applied.

## Sheet: 3J
Fig 3J
	Cell line /HU-PBMC donor
	Condition	MDA-MB-231	MDA-MB-231 + PBMC donor 6	MDA-MB-231 + PBMC donor 8
	Tumor volume (10^5) µm3/cm2 per embryo	4.84	7.94	6.89
		3.9	5.35	11.08
		6.05	4.05	4.41
		5.77	12.46	7.46
		8.08	5.66	3.77
		6.59	14.45	3.72
		7.05	8.46	1.99
		14.46	20.07	17.86
		10.18	12.88	4.3
		13.57	7.65	5.2
		13.72	12.56	13.9
			4.12	4.9
			3.96	5.83
			16.36
			7.86
			4.56
			11.46
	Statistic		Mann-Whitney	Unpaired T test
			0.6311	0.2066
