# Supplementary material for: Humanized avian embryo models replicate an immune tumor environment for rapid immunotherapy studies
Source: EMBO Mol Med. 2026 Mar 19;18(4):1399–428. doi: 10.1038/s44321-026-00398-5 (PMC13083996; doi:10.1038/s44321-026-00398-5)
Supplement: Supplementary file 5 — Source data Fig. 4 [file 44321_2026_398_MOESM5_ESM.zip]

Archive with 15 entries (7 files):
- 2025-21404-Figure4/
- 2025-21404-Figure4/4A/
- 2025-21404-Figure4/4A/4A.xlsx
- 2025-21404-Figure4/4C/
- 2025-21404-Figure4/4C/Figure 4C.xlsx
- 2025-21404-Figure4/4D/
- 2025-21404-Figure4/4D/Figure 4D.xlsx
- 2025-21404-Figure4/4E/
- 2025-21404-Figure4/4E/Figure 4E.xlsx
- 2025-21404-Figure4/4F/
- 2025-21404-Figure4/4F/READ ME.docx
- 2025-21404-Figure4/4G/
- 2025-21404-Figure4/4G/Figure 4G.xlsx
- 2025-21404-Figure4/4H/
- 2025-21404-Figure4/4H/READ ME.docx
