# Supplementary material for: Humanized avian embryo models replicate an immune tumor environment for rapid immunotherapy studies
Source: EMBO Mol Med. 2026 Mar 19;18(4):1399–428. doi: 10.1038/s44321-026-00398-5 (PMC13083996; doi:10.1038/s44321-026-00398-5)
Supplement: Supplementary file 5 — Source data Fig. 4 [file 44321_2026_398_MOESM5_ESM.zip › 2025-21404-Figure4/4A/4A.xlsx]

## Sheet: READ ME
Survival rate of chick embryos injected with increasing doses of pembrolizumab (35.6; 178 and 890) and the control excipient (NaCl).
Body surface are (BSA) of each chick embryos injected with increasing doses of pembrolizumab (35.6; 178 and 890) or the control excipient (NaCl).
The D’Agostino and Pearson test was performed to evaluate whether the values followed a normal distribution across the experimental groups. As the values followed a normal distribution, an unpaired t-test was used for statistical comparison.

## Sheet: 4A
Fig 4A
		Keytruda mg/kg	Embryo survival (%)
		Control	80
		35.6	100
		178	86
		890	86
		Keytruda dilution
		Ctl (excipient)	Keytruda 35,6mg/mL	Keytruda 178 mg/mL	Keytruda 890 mg/mL
	BSA (cm2)	0.955	0.87	0.87	1
		0.996	0.833	0.86	0.77
		0.783	0.97	0.9	0.92
		0.908	1.06	1.1	1.11
		1.04	0.97	0.95	0.95
		0.952	0.95	0.79	0.7
		0.935	0.83	0.911	1.01
		1.02	0.79	1.13	0.881
		0.838	0.9	0.77	1.01
		0.708	0.948	0.66	0.73
		0.936	1.01	0.7	0.91
		0.734	0.759	1.1	0.69
			0.858	0.91	0.85
			0.937
			1.01
	Average	0.900417	0.913	0.896231	0.887
	Standard Deviation	0.110157	0.0875345	0.148475	0.132873
	Statistic test and pvalue	Unpaired T test (compare to control)	0.7433	0.9373	0.7869
