# Supplementary material for: Humanized avian embryo models replicate an immune tumor environment for rapid immunotherapy studies
Source: EMBO Mol Med. 2026 Mar 19;18(4):1399–428. doi: 10.1038/s44321-026-00398-5 (PMC13083996; doi:10.1038/s44321-026-00398-5)
Supplement: Supplementary file 5 — Source data Fig. 4 [file 44321_2026_398_MOESM5_ESM.zip › 2025-21404-Figure4/4C/Figure 4C.xlsx]

## Sheet: READ ME
Fraction of PD-1 positive cells at the surface of CD3+ T cell population, 24h post-treatment with either pembrolizumab (anti-PD-1) or control (Ctl) of embryos grafted with hu-PBMCs. Analyses were done with 6 different donors (1,2,4, 6, 8 and 9)
The Wilcoxon matched-pairs signed rank test was applied.

## Sheet: 4C
Fig 4 C
		% of PD-1+ cells within CD3+
	Donor	Ctl	anti-PD-1
	Donor 1	29	14
	Donor 2	52	26
	Donor 4	10	4
	Donor 6	84	49
	Donor 8	14	5
	Donor 9	47	22
	Statistic test	pvalue
	Wilconxon	0.0312
