# Supplementary material for: Humanized avian embryo models replicate an immune tumor environment for rapid immunotherapy studies
Source: EMBO Mol Med. 2026 Mar 19;18(4):1399–428. doi: 10.1038/s44321-026-00398-5 (PMC13083996; doi:10.1038/s44321-026-00398-5)
Supplement: Supplementary file 5 — Source data Fig. 4 [file 44321_2026_398_MOESM5_ESM.zip › 2025-21404-Figure4/4D/Figure 4D.xlsx]

## Sheet: READ ME
Fraction of PD-1 positive cells at the surface of CD3+ T cell population, 24h post-treatment with either pembrolizumab (anti-PD-1) or control (Ctl) of embryos cografted with hu-PBMCs and MDA-MB-231 cell line. Analyses were done with 3 different donors (1, 6 and 8)
The paired T test was applied.

## Sheet: 4D
Fig 4 D
		% of PD-1+ cells within CD3+
	Donor	Ctl	anti-PD-1
	Donor 1	15	6
	Donor 6	18	14
	Donor 6	26	10.6
	Donor 8	4.4	3.1
	Donor 8	18.2	12.6
	Statistic test	pvalue
	Paired T test	0.0458
