# Supplementary material for: Humanized avian embryo models replicate an immune tumor environment for rapid immunotherapy studies
Source: EMBO Mol Med. 2026 Mar 19;18(4):1399–428. doi: 10.1038/s44321-026-00398-5 (PMC13083996; doi:10.1038/s44321-026-00398-5)
Supplement: Supplementary file 5 — Source data Fig. 4 [file 44321_2026_398_MOESM5_ESM.zip › 2025-21404-Figure4/4E/Figure 4E.xlsx]

## Sheet: READ ME
Fraction of CD69 positive cells within both CD3CD8+ and CD3CD4+ populations in embryos grafted with MDA-MB-231 cells and hu-PBMCs and treated with either pembrolizumab (anti-PD-1) or control (Ctl). Analyses were done for 3 different donors (1, 6 and 8).
The Wilcoxon matched-pairs signed rank test was applied.

## Sheet: 4E
Fig 4E
			Condition					Condition
		Donor	Ctl	anti-PD1			Donor	Ctl	anti-PD1
	% of CD69+ cells within CD3+CD8+ from 3 donors	1	57	78		% of CD69+ cells within CD3+CD4+ from 3 donors	1	65	62
		8	21	89			8	23	53
		8	45	67			8	28	32
		8	64.5	77			8	33	39
		6	48	55			6	42	43
		6	24	48			6	31	15
			Statistic test	pvalue				Statistic test	pvalue
			Wilconxon	0.0312				Wilconxon	0.5625
