# Supplementary material for: Humanized avian embryo models replicate an immune tumor environment for rapid immunotherapy studies
Source: EMBO Mol Med. 2026 Mar 19;18(4):1399–428. doi: 10.1038/s44321-026-00398-5 (PMC13083996; doi:10.1038/s44321-026-00398-5)
Supplement: Supplementary file 5 — Source data Fig. 4 [file 44321_2026_398_MOESM5_ESM.zip › 2025-21404-Figure4/4G/Figure 4G.xlsx]

## Sheet: READ ME
Fraction of TIM-3 positive cells within CD3+CD69+ populations in embryos grafted with MDA-MB-231 cells and hu-PBMCs and treated with either pembrolizumab (anti-PD-1) or control (Ctl). Analyses were done for 3 different donors (1, 6 and 8).
The Wilcoxon matched-pairs signed rank test was applied.

## Sheet: 4G
Fig 4G
			Condition
		Donor	Ctl	anti-PD1
	% of TIM-3+ cells within CD3+CD69+	1	34	20
		8	3	0
		8	0	0.8
		8	3.5	3
		6	37.5	9
		6	21	3.5
		6	41	33
			Statistic test	pvalue
			Wilconxon	0.0469
