# Supplementary material for: Humanized avian embryo models replicate an immune tumor environment for rapid immunotherapy studies
Source: EMBO Mol Med. 2026 Mar 19;18(4):1399–428. doi: 10.1038/s44321-026-00398-5 (PMC13083996; doi:10.1038/s44321-026-00398-5)
Supplement: Supplementary file 6 — Source data Fig. 5 [file 44321_2026_398_MOESM6_ESM.zip]

Archive with 29 entries (19 files):
- 2025-21404-Figure5/
- 2025-21404-Figure5/5A/
- 2025-21404-Figure5/5A/Figure 5A.xlsx
- 2025-21404-Figure5/5B/
- 2025-21404-Figure5/5B/Embryo - control group- MDAMB 231 cells CFSE volume.jpg
- 2025-21404-Figure5/5B/Embryo - control group- MDAMB 231 cells CFSE.jpg
- 2025-21404-Figure5/5B/Embryo - treated group- MDAMB 231 cells CFSE volume.jpg
- 2025-21404-Figure5/5B/Embryo - treated group- MDAMB 231 cells CFSE.jpg
- 2025-21404-Figure5/5B/Thumbs.db
- 2025-21404-Figure5/5C/
- 2025-21404-Figure5/5C/Figure 5C.xlsx
- 2025-21404-Figure5/5D/
- 2025-21404-Figure5/5D/Figure 5D.xlsx
- 2025-21404-Figure5/5E/
- 2025-21404-Figure5/5E/Figure 5E.xlsx
- 2025-21404-Figure5/5F/
- 2025-21404-Figure5/5F/Figure 5F.xlsx
- 2025-21404-Figure5/5G/
- 2025-21404-Figure5/5G/Section anti-PD-1- blue nucleus- green tumor cells- red Hu-PBMC- white cCaspase3.tif
- 2025-21404-Figure5/5G/Section anti-PD-1- white cCaspase3.tif
- 2025-21404-Figure5/5G/Section anti-PD-1-green tumor cells.tif
- 2025-21404-Figure5/5G/Section Control- blue nucleus- green tumor cells- red Hu-PBMC- white cCaspase3.tif
- 2025-21404-Figure5/5G/Section Control- green tumor cells.tif
- 2025-21404-Figure5/5G/Section Control- white cCaspase3.tif
- 2025-21404-Figure5/5G/Thumbs.db
- 2025-21404-Figure5/5H/
- 2025-21404-Figure5/5H/Figure 5H.xlsx
- 2025-21404-Figure5/5I/
- 2025-21404-Figure5/5I/Figure 5I.xlsx
