# Supplementary material for: Humanized avian embryo models replicate an immune tumor environment for rapid immunotherapy studies
Source: EMBO Mol Med. 2026 Mar 19;18(4):1399–428. doi: 10.1038/s44321-026-00398-5 (PMC13083996; doi:10.1038/s44321-026-00398-5)
Supplement: Supplementary file 6 — Source data Fig. 5 [file 44321_2026_398_MOESM6_ESM.zip › 2025-21404-Figure5/5A/Figure 5A.xlsx]

## Sheet: READ ME
Individual data
Volumes of tumors formed by MDA-MB-231 cell lines co-grafted with hu-PBMCs from donor 8, normalized to the BSA for each embryo. Embryos were treated either with 3 doses of pembrolizumab (anti-PD-1) : 35.6 mg/kg, 178 mg/kg, 890 mg/kg or excipient (Ctl).
The mean of tumor volume is obtained for each condition.
The variation of volume is calculated based on the mean of tumor volume of anti-PD-1 compare to the mean of tumor volume in Ctl condition.
The D’Agostino and Pearson test was performed to evaluate whether the values followed a normal distribution across the experimental groups. If the values followed a normal distribution, an unpaired t-test was used for statistical comparison. If not, the non-parametric Mann-Whitney test was applied.

## Sheet: 5A
Fig 5A
	Cell line	MDA-MB-231 + PBMC donor 8
	Condition	Ctl	anti-PD-1 (mg/kg)
			35.6	178	890
	Tumor volume (10^5) µm3/cm2 per embryo	15.44	14.31	7.34	7.53
		14.58	7.54	10.65	7.01
		16.2	11.78	6.06	10.49
		5.84	15.41	7.47	1.21
		10.1	17.99	11.09
		9.9	8.82	6.37	0.63
		9.17	10.27	13.65	13.1
		11.55		14.36
		18.45		5.8
		17.83		10.18	6.4
		20.56		12.25	10.64
		11		17.84
		10.5		12.07
		18.62		11.51	11.83
		7.57		12.54	12.81
		18.65		4.05	18.83
		10.67		8.15	15.98
		13.84		4.35
		16.92		11.97
		14.09		6.04
		14.61		12.83
		13.96		9.16
		1.5		9.12
		12.47		6.25
		10.44
	Mean (10^5) µm3/cm2	12.9784	12.6417	9.62917	9.705
	Volume reduction		-0.05	-0.26	-0.25
	Statistic	Test	Mann-Whitney	Unpaired T test	Unpaired T test
		Pvalue	0.5923	0.0057	0.0609
