# Supplementary material for: Humanized avian embryo models replicate an immune tumor environment for rapid immunotherapy studies
Source: EMBO Mol Med. 2026 Mar 19;18(4):1399–428. doi: 10.1038/s44321-026-00398-5 (PMC13083996; doi:10.1038/s44321-026-00398-5)
Supplement: Supplementary file 6 — Source data Fig. 5 [file 44321_2026_398_MOESM6_ESM.zip › 2025-21404-Figure5/5C/Figure 5C.xlsx]

## Sheet: READ ME
Individual data
Volumes of tumors formed by MDA-MB-231 cell lines co-grafted with hu-PBMCs from donor 8, normalized to the BSA for each embryo. The mix MDA-MB-231 and hu-PBMCs were divied in two tubes. One tube was pre-incubated with anti-MHC I Ab, one tube was directly engrafted. Then the 2 groups were traited with either pembrolizumab or NaCl.
The mean oftumor volume is obtained for each condition.
The variation of volume for each group is calculated based on the mean of tumor volume of anti-PD-1 group compare to the mean of tumor volume in Ctl group.
The D’Agostino and Pearson test was performed to evaluate whether the values followed a normal distribution across the experimental groups. If the values followed a normal distribution, an unpaired t-test was used for statistical comparison. If not, the non-parametric Mann-Whitney test was applied.

## Sheet: 5C
Fig 5C
	Mix	MDA-MB-231 + PBMC donor 8
	Condition	Ctl	anti-PD-1 (mg/kg)	anti- MHC I
				Ctl	anti-PD-1
	Tumor volume (10^5) µm3/cm2 per embryo	6.1	5.23	18.44	10.164
		11.587	7.32	9.96	9.004
		16.38	8.57	11.76	12.543
		13.68	11.76	5.04	17.475
		5.39	8.61	3.89	13.312
		12.33	7.49	10.09	10.544
		8.74	9.51	4.23	12.815
		6.32	9.67	9.57	12.194
		16.11	10.32	13.53	15.884
		9.45	6.04	12.91	6.328
		11.55	15.08	7.87	4.99
		5.85	10.19	15.495	12.35
		7.8	1.79	6.17794	4.67
		9	3.82	25.0308	6.52645
		8.79	8.69	10.2997	5.82587
		8.2	13.94	6.39354	3.86263
		9.68	10.16	11.7636	8.61271
		7.69	5.5	7.08303	16.7934
		5.96	4.94	13.2709	9.87049
		13.72	6.06	6.81766	9.61573
		5.73	8.21	12.3881	19.1541
		6.82	5.41	18.5456	10.1199
		16.68	9.31	12.5054	14.5378
			8.47	8.77368	22.9649
			2.79	17.0555	7.6957
			3.45	7.93529	5.15116
			3.96	9.17686	7.58408
			7.74975		8.70663
					7.293
	Mean (10^5) µm3/cm2	9.71987	7.64428	10.9631	10.572
	Volume reduction compare to repective Ctl		-0.213541		-0.0356721
	Statistic compare to Ctl	Test	Unpaired T test	Mann-Whitney	Unpaired T test
		p-value	0.0349	0.3335	0.4765
	Compare to anti-PD-1	Test : Mann-Whitney		0.0074	0.0083
	Compare to anti MHC I Ctl	Test : Unpaired T test			0.7572
