# Supplementary material for: Humanized avian embryo models replicate an immune tumor environment for rapid immunotherapy studies
Source: EMBO Mol Med. 2026 Mar 19;18(4):1399–428. doi: 10.1038/s44321-026-00398-5 (PMC13083996; doi:10.1038/s44321-026-00398-5)
Supplement: Supplementary file 6 — Source data Fig. 5 [file 44321_2026_398_MOESM6_ESM.zip › 2025-21404-Figure5/5D/Figure 5D.xlsx]

## Sheet: READ ME
Individual data
Volumes of tumors formed by 2 cell lines co-grafted with hu-PBMCs from donor 8, normalized to the BSA for each embryo. Embryos were treated either with pembrolizumab (anti-PD-1) or excipient (Ctl). Cell lines were : MDA-MB-436 and HCT 116.
The mean of tumor volume is obtained for each donor
The variation of volume for each donor is calculated based on the mean of tumor volume of anti-PD-1 group compare to the mean of tumor volume in Ctl group.
The D’Agostino and Pearson test was performed to evaluate whether the values followed a normal distribution across the experimental groups. If the values followed a normal distribution, an unpaired t-test was used for statistical comparison. If not, the non-parametric Mann-Whitney test was applied.

## Sheet: 5D
Fig 5D
		Cell line	MDA-MB-436 + PBMC donor 8			Cell line	HCT 116 + PBMC donor 8
		Condition	Ctl	anti-PD-1		Condition	Ctl	anti-PD-1
		Tumor volume (10^5) µm3/cm2 per embryo	9.37	7.73		Tumor volume (10^5) µm3/cm2 per embryo	5.34	6.67
			6.47	6.97			11.11	3.8
			3.54	6.69			6.6	12.3
			6.87	7.62			7.26	2.76
			7.66	18.29			2.31	3.23
			6.95	10.34			9.22	7.87
			8.73	17.6			11.6	1.56
			14.4	10.39			15	2.61
			8.16	2.5			5.69	2.78
			14.83	1.37			5.14	1.82
			6.6	7.13			1.31	1
			17.88	17.9			5.31	2.5
			4.4	11.92			2.93	5.64
			24.25	7.09			3.29	5.55
			17.78	10.59			4.98	4.12
				5.68			5.06	2.46
				5.8			4.21	2.93
				17.47				3.23
				17.9		Mean (10^5) µm3/cm2	6.25647	4.04611
		Mean (10^5) µm3/cm2	10.526	10.0516		Volume reduction		-0.35
		Volume reduction		-0.0450714		Statistic	Mann-Whitney	0.0356
		Statistic	Unpaired T test	0.8091
