# Supplementary material for: Humanized avian embryo models replicate an immune tumor environment for rapid immunotherapy studies
Source: EMBO Mol Med. 2026 Mar 19;18(4):1399–428. doi: 10.1038/s44321-026-00398-5 (PMC13083996; doi:10.1038/s44321-026-00398-5)
Supplement: Supplementary file 6 — Source data Fig. 5 [file 44321_2026_398_MOESM6_ESM.zip › 2025-21404-Figure5/5E/Figure 5E.xlsx]

## Sheet: READ ME
Individual data
Volumes of tumors formed by MDA-MB-231 co-grafted with hu-PBMCs, normalized to the BSA for each embryo. Embryos were treated either with pembrolizulab (anti-PD-1) or excipient (Ctl). MDA-MB-231 cell line was co-engrafted with donors :
Donor 1
Donor 2
Donor 6
Donor 8
Donor 9
Mean data
The tumor volume mean is obtained for each condition.
The variation of volume for each Hu-PBMC donor is calculated based on the mean of tumor volume of anti-PD-1 group compare to the mean of tumor volume in Ctl condition.

## Sheet: 5E
Fig 5E
Individual data	Cell line	MDA-MB-231 + PBMC donor 2			Cell line	MDA-MB-231 + PBMC donor 6			Cell line	MDA-MB-231 + PBMC donor 8			Cell line	MDA-MB-231+ PBMC donor 1				Cell line	MDA-MB-231 + PBMC donor 9
	Condition	Ctl	anti-PD-1		Condition	Ctl	anti-PD-1		Condition	Ctl	anti-PD-1		Condition	Ctl	anti-PD-1			Condition	Ctl	anti-PD-1
	Tumor volume (10^5) µm3/cm2 per embryo	13.2	15.9		Tumor volume (10^5) µm3/cm2 per embryo	6.66138	9.28949		Tumor volume (10^5) µm3/cm2 per embryo	15.44	7.34		Tumor volume (10^5) µm3/cm2 per embryo	21.5	13.7			Tumor volume (10^5) µm3/cm2 per embryo	16.7	3.86
		12.1	4.25			14.3505	13.9397			14.58	10.65			16.3	12.2				20.3	9.4
		5.78	46			3.59147	27.6923			16.2	6.06			13.1	7.94				15.5	13.2
		16.1	28.4			30.2312	5.44196			5.84	7.47			24.4	18.1				23.6	13.5
		4.72	17.5			9.15389	18.4633			10.1	11.09			12	12				23.8	12.5
		26.5	31.5			11.0901	5.02976			9.9	6.37			21.2	4.45				12.1	9.71
		14	23.3			15.4562	1.82545			9.17	13.65			21.1	8.39				14.3	10.1
		22.2	41.8			5.323	7.3752			11.55	14.36			25.2	9.6				12.6	14.2
		20.7	11			1.39773	4.00041			18.45	5.8			5.69	13.6				9.68	7.09
						4.8296	3.10605			17.83	10.18			15.9	13.7				17.6	6.83
						10.8504	8.06142			20.56	12.25			11.6	7.22				23.5	11.1
						10.9251	10.0998			11	17.84			18.2	15.9				8.93	4.66
						2.11401	9.90643			10.5	12.07			29.5	1.77				25.1	10.1
						19.3676	9.46847			18.62	11.51				14.6				17.7	13.2
						10.9666	20.6276			7.57	12.54				10				15.7	13.5
						8.63187	4.17936			18.65	4.05				14.4				10.8	5.97
						11.1986	9.16891			10.67	8.15				1.18				33.9	5.32
							3.56097			13.84	4.35				14.9				17.9
							9.14476			16.92	11.97				17.2				22.8
							2.84738			14.09	6.04
							8.07315			14.61	12.83
										13.96	9.16
										1.5	9.12
										12.47	6.25
										10.44
Mean data
	Donor	Mean of tumor volume (10^5) µm3/cm2 per donor		Variation of mean tumoral compare to control (%)		Statistic
	Experimental group	Ctl	anti-PD-1	Ctl	anti-PD-1	Statistic test	p value
	Donor 1	18	11	0	-0.39	Unpaired T test	0.0016
	Donor 2	15	24	0	0.6	Unpaired T test	0.916
	Donor 6	10	9	0	-0.1	Mann-Whitney	0.3631
	Donor 8	12.9784	9.62917	0	-0.258062	Unpaired T test	0.0057
	Donor 9	18	10	0	-0.44	Unpaired T test	<0,0001
