# Supplementary material for: Humanized avian embryo models replicate an immune tumor environment for rapid immunotherapy studies
Source: EMBO Mol Med. 2026 Mar 19;18(4):1399–428. doi: 10.1038/s44321-026-00398-5 (PMC13083996; doi:10.1038/s44321-026-00398-5)
Supplement: Supplementary file 6 — Source data Fig. 5 [file 44321_2026_398_MOESM6_ESM.zip › 2025-21404-Figure5/5F/Figure 5F.xlsx]

## Sheet: READ ME
Fraction of cleaved Caspase 3+ cells among CSFE+ tumor cells on sections from 3 embryos per condition. Embryos were co-grafted with CFSE+ MDA-MB-231 cells and hu-PBMCs, and treated with pembrolizumab (anti-PD-1) or control (ctl).

## Sheet: 5F
Fig 5F
	Cell line + PBMC	MDA-MB-231 + PBMC donor 6
	Condition	Ctl	anti-PD-1
	Expression of cleaved Caspase 3 in CFSE+ cells (%) per section	0	4
		0	15
		0	13
		7	29
		0	0
		6	12
		0	5
		7	13
		4	0
		1	9
		0	4
		0	4
		5	0
		0	0
		3	0
		4	17
		0	0
		0	7
		2	2
		0	9
		0	3
		3	8
		3	0
		0	2
		0	2
		0	1
		5	0
		1	5
		0	7
		4	0
		6
		8
		7
		2
		0
		Statistic test	pvalue
		Mann-Whitney	0.0252
