# Supplementary material for: Humanized avian embryo models replicate an immune tumor environment for rapid immunotherapy studies
Source: EMBO Mol Med. 2026 Mar 19;18(4):1399–428. doi: 10.1038/s44321-026-00398-5 (PMC13083996; doi:10.1038/s44321-026-00398-5)
Supplement: Supplementary file 6 — Source data Fig. 5 [file 44321_2026_398_MOESM6_ESM.zip › 2025-21404-Figure5/5H/Figure 5H.xlsx]

## Sheet: READ ME
Individual data
Volumes of tumors formed by MDA-MB-231 cell lines co-grafted with hu-PBMCs from donor 8, normalized to the BSA for each embryo. Embryos were treated either with pembrolizumab (anti-PD-1 178mg/kg), Gemcitabine Carboplatin ( (0.68 mg/kg and 92.3 mg/kg respectively), the combinaison of pembrolizuamb- gemcitabine- carboplatin, or excipient (Ctl).
The mean of tumor volume is obtained for each condition.
The variation of volume is calculated based on tumor volume average of anti-PD-1 compare to tumor volume average in Ctl condition.
The D’Agostino and Pearson test was performed to evaluate whether the values followed a normal distribution across the experimental groups. If the values followed a normal distribution, an unpaired t-test was used for statistical comparison. If not, the non-parametric Mann-Whitney test was applied.

## Sheet: 5H
Fig 5H
	Cell line	MDA-MB-231 + PBMC donor 8
	Condition	Ctl	anti-PD-1	Gemcitatine -Carboplatin	anti-PD-1 -Gemcitatine -Carboplatin
	Tumor volume (10^5) µm3/cm2 per embryo	2.3	0.43	0.3	2.7
		7.77	4.6	4.87	10.4
		10.12	5.44	5.4	1.77
		5.38	2.52	4.26	2.36
		1.38	2.45	5.9	2.06
		4	5.83	6.6	1.28
		9.16	2.09	2.07	1.79
		3.33	2.75	6.07	1.31
		7.15	1.21	9.01
		2.95	2.69	0.26
		5.47	3.72	12.3
			1.01	8.9
	Mean (10^5) µm3/cm2	5.36455	2.895	5.495	2.95875
	Volume reduction		0.460346	-0.0243179	0.448462
	Statistic test (p value)		Unpaired T test	Unpaired T test	Mann-Whitney
			0.0197	0.9245	0.0328
