# Supplementary material for: Humanized avian embryo models replicate an immune tumor environment for rapid immunotherapy studies
Source: EMBO Mol Med. 2026 Mar 19;18(4):1399–428. doi: 10.1038/s44321-026-00398-5 (PMC13083996; doi:10.1038/s44321-026-00398-5)
Supplement: Supplementary file 6 — Source data Fig. 5 [file 44321_2026_398_MOESM6_ESM.zip › 2025-21404-Figure5/5I/Figure 5I.xlsx]

## Sheet: READ ME
Volumes of tumors formed by MDA-MB-231 cell lines co-grafted with hu-PBMCs from donor 8, normalized to the BSA for each embryo. Embryos were treated either with pembrolizumab (anti-PD-1 at 178mg/kg), Docetaxel Carboplatin ( 1.4 mg/kg and 92.3 mg/kg respectively)), the combinaison of pembrolizuamb- docetaxel- carboplatin, or excipient (Ctl).
The tumor volume mean is obtained for each condition.
The variation of volume is calculated based on mean of tumor volume of anti-PD-1 group compare to tumor volume average in Ctl group.
The D’Agostino and Pearson test was performed to evaluate whether the values followed a normal distribution across the experimental groups. If the values followed a normal distribution, an unpaired t-test was used for statistical comparison. If not, the non-parametric Mann-Whitney test was applied.

## Sheet: 5I
Fig 5I
	Cell line	MDA-MB-231 + PBMC donor 8
	Condition	Ctl	anti-PD-1	Docetaxel -Carboplatin	anti-PD-1 -Docetaxel -Carboplatin
	Tumor volume (10^5) µm3/cm2 per embryo	8.42686	3.60569	9.3932	5.37189
		11.2985	7.89361	1.75364	5.76999
		9.77997	5.73988	6.65485	2.58507
		4.56148	3.90611	3.04103	1.45774
		4.45013	2.68372	5.81177	3.46763
		7.9239	2.89906	4.17232	0.911419
		6.87892	5.09166	4.56687	4.83682
		4.54853	4.97364	3.55379	5.84345
		11.1675	4.94838	6.74319	2.67812
			6.87338	2.93263
			4.8235	4.86395
			4.25625
			11.6155
			4.14487
	Mean (10^5) µm3/cm2	7.67064	5.2468	4.86248	3.65801
	Volume reduction		-0.315989	-0.366093	-0.523115
	Statistic test (p-value) compared to control		Mann-Whitney	Unpaired T test	Unpaired T test
			0.0456	0.02	0.0024
	Statistic test (p-value) compared to tritherapy		Mann-Whitney	Unpaired T test
			0.1843	0.2076
