# Supplementary material for: Humanized avian embryo models replicate an immune tumor environment for rapid immunotherapy studies
Source: EMBO Mol Med. 2026 Mar 19;18(4):1399–428. doi: 10.1038/s44321-026-00398-5 (PMC13083996; doi:10.1038/s44321-026-00398-5)
Supplement: Supplementary file 7 — Source data Fig. 6 [file 44321_2026_398_MOESM7_ESM.zip]

Archive with 52 entries (36 files):
- 2025-21404-Figure6/
- 2025-21404-Figure6/6A/
- 2025-21404-Figure6/6A/CRC-03 Hoescht CFSE+tumor 555CD45+-c1 zoom.tif
- 2025-21404-Figure6/6A/CRC-03 Hoescht CFSE+tumor 555CD45+-c1.jpg
- 2025-21404-Figure6/6A/CRC-03 Hoescht CFSE+tumor 555CD45+-c2.jpg
- 2025-21404-Figure6/6A/CRC-03 Hoescht CFSE+tumor 555CD45+-c3.tif
- 2025-21404-Figure6/6B/
- 2025-21404-Figure6/6B/Embryo- MDAMB 231 CFSE- anti-PD-1 volume.jpg
- 2025-21404-Figure6/6B/Embryo- MDAMB 231 CFSE- anti-PD-1.jpg
- 2025-21404-Figure6/6B/Embryo- MDAMB 231 CFSE- Control volume.jpg
- 2025-21404-Figure6/6B/Embryo- MDAMB 231 CFSE- Control.jpg
- 2025-21404-Figure6/6C/
- 2025-21404-Figure6/6C/Figure 6C.xlsx
- 2025-21404-Figure6/6D/
- 2025-21404-Figure6/6D/CRC-01/
- 2025-21404-Figure6/6D/CRC-01/IgG CRC-01.fcs
- 2025-21404-Figure6/6D/CRC-01/PDL-1 CRC-01.fcs
- 2025-21404-Figure6/6D/CRC-02/
- 2025-21404-Figure6/6D/CRC-02/IgG2b CRC02.fcs
- 2025-21404-Figure6/6D/CRC-02/PDL1 CRC02.fcs
- 2025-21404-Figure6/6D/CRC-03/
- 2025-21404-Figure6/6D/CRC-03/IgG CRC03.fcs
- 2025-21404-Figure6/6D/CRC-03/PD-L1 CRC03.fcs
- 2025-21404-Figure6/6D/CRC-04/
- 2025-21404-Figure6/6D/CRC-04/IgG CRC04.fcs
- 2025-21404-Figure6/6D/CRC-04/PD-L1 CRC04.fcs
- 2025-21404-Figure6/6D/CRC-05/
- 2025-21404-Figure6/6D/CRC-05/IgG CRC-05.fcs
- 2025-21404-Figure6/6D/CRC-05/PD-L1 CRC-05.fcs
- 2025-21404-Figure6/6D/CRC-06/
- 2025-21404-Figure6/6D/CRC-06/IgG CRC-06.fcs
- 2025-21404-Figure6/6D/CRC-06/PDL-1 CRC-06.fcs
- 2025-21404-Figure6/6D/READ ME.docx
- 2025-21404-Figure6/6E/
- 2025-21404-Figure6/6E/Figure 6E.xlsx
- 2025-21404-Figure6/6F/
- 2025-21404-Figure6/6F/Figure 6F.xlsx
- 2025-21404-Figure6/6G/
- 2025-21404-Figure6/6G/BRE02- Hoescht CFSE+tumor 555CD45-c1.jpg
- 2025-21404-Figure6/6G/BRE02- Hoescht CFSE+tumor 555CD45-c2.jpg
- 2025-21404-Figure6/6G/CRC-07 Hoescht CFSE+tumor OCT hu-PBMC x10.jpg
- 2025-21404-Figure6/6G/CRC-07 Hoescht CFSE+tumor OCT hu-PBMC x63 zoom.tif
- 2025-21404-Figure6/6G/CRC-07 Hoescht CFSE+tumor OCT hu-PBMC x63-2.jpg
- 2025-21404-Figure6/6G/CRC-07 Hoescht CFSE+tumor OCT hu-PBMC x63.jpg
- 2025-21404-Figure6/6G/Thumbs.db
- 2025-21404-Figure6/6H/
- 2025-21404-Figure6/6H/Embryo-CRC-07+ PBMC autologue-CFSE and OCT .tif
- 2025-21404-Figure6/6H/Embryo-CRC-07+ PBMC autologue-CFSE and OCT volumes.tif
- 2025-21404-Figure6/6H/Embryo-CRC-08+ PBMC autologue-CFSE and OCT volume.tif
- 2025-21404-Figure6/6H/Embryo-CRC-08+ PBMC autologue-CFSE and OCT.tif
- 2025-21404-Figure6/6I/
- 2025-21404-Figure6/6I/Figure 6I.xlsx
