# Supplementary material for: Humanized avian embryo models replicate an immune tumor environment for rapid immunotherapy studies
Source: EMBO Mol Med. 2026 Mar 19;18(4):1399–428. doi: 10.1038/s44321-026-00398-5 (PMC13083996; doi:10.1038/s44321-026-00398-5)
Supplement: Supplementary file 7 — Source data Fig. 6 [file 44321_2026_398_MOESM7_ESM.zip › 2025-21404-Figure6/6C/Figure 6C.xlsx]

## Sheet: READ ME
Variation of mean tumor volumes in embryos treated with pembrolizumab and control, for CRC sample from 6 different patients and co-engrafted with hu-PBMCs from donor 8
CRC-01
CRC-02
CRC-03
CRC-04
CRC-05
CRC-06
The variation is calculated based on the average normalized tumor volume.
The D’Agostino and Pearson test was performed to evaluate whether values followed a normal distribution across the experimental groups. If the values followed a normal distribution, an unpaired t-test was used for statistical comparison. If not, the non-parametric Mann-Whitney test was applied.

## Sheet: 6C
Fig 6C
	Patient sample/ experimental group	Tumor volume average		Variation of mean tumoral compare to control (%)		Statistic
		Ctl	anti-PD-1	Ctl	anti-PD-1	Statistic test	pvalue
	CRC-01	735085	465866	0	-0.366241	Mann-Whitney	0.1683
	CRC-02	17843.6	9301.24	0	-0.478737	Mann-Whitney	0.6806
	CRC-03	3.57925e+06	2.98859e+06	0	-0.165025	Unpaired T test	0.3633
	CRC-04	5882.63	8511.29	0	0.44685	Mann-Whitney	0.1386
	CRC-05	324626	308035	0	-0.0511079	Mann-Whitney	0.8064
	CRC-06	265576	197780	0	-0.25528	Mann-Whitney	0.1364
