# Supplementary material for: Humanized avian embryo models replicate an immune tumor environment for rapid immunotherapy studies
Source: EMBO Mol Med. 2026 Mar 19;18(4):1399–428. doi: 10.1038/s44321-026-00398-5 (PMC13083996; doi:10.1038/s44321-026-00398-5)
Supplement: Supplementary file 7 — Source data Fig. 6 [file 44321_2026_398_MOESM7_ESM.zip › 2025-21404-Figure6/6E/Figure 6E.xlsx]

## Sheet: READ ME
Quantification of volumes of tumors formed in embryos co-grafted with CRC cells from 6 different patients and hu-PBMCs from donor 8 in embryos treated with pembrolizumab and excipient :
CRC-01
CRC-02
CRC-03
CRC-04
CRC-05
CRC-06
For each embryo the tumor volume ( µm3) was normalised to the BSA (cm2)
Data are represented as mean +/- SEM
The variation of volume for each patient is calculated based on the mean of tumor volume of anti-PD-1 group compare to the mean oftumor volume in Ctl group.
The D’Agostino and Pearson test was performed to evaluate whether the values followed a normal distribution across the experimental groups. If the values followed a normal distribution, an unpaired t-test was used for statistical comparison. If not, the non-parametric Mann-Whitney test was applied.

## Sheet: 6E
Fig 6E
	Cancer	CRC-01			Cancer	CRC-02			Cancer	CRC-03			Cancer	CRC-04			Cancer	CRC-05			Cancer	CRC-06
	Condition	Ctl	anti-PD-1		Condition	Ctl	anti-PD-1		Condition	Ctl	anti-PD-1		Condition	Ctl	anti-PD-1		Condition	Ctl	anti-PD-1		Condition	Ctl	anti-PD-1
	Tumoral volume (10^5) µm3/cm2 per embryo	9.661	10.414		Tumoral volume (10^3) µm3/cm2 per embryo	6.343	13.873		Tumoral volume (10^5) µm3/cm2 per embryo	28.34	52.94		Tumoral volume (10^3) µm3/cm2 per embryo	5.7	16		Tumoral volume (10^5) µm3/cm2 per embryo	2.736	0.974		Tumoral volume (10^5) µm3/cm2 pe rembryo	2.42907	1.33631
		10.746	5.577			5.177	12.722			9.53	33.41			0.3	3.8			1.831	0.697			6.99918	0.743496
		2.5	14.689			7.072	7.596			54.42	17.86			7.9	21.7			2.909	4.732			1.19748	0.566533
		4.2	4.825			38.386	10.411			19.72	22.78			3.5	12.6			13.236	6.231			1.92173	8.76796
		7.101	8.956			16.794	21.351			16.5	47.61			2.6	11.9			1.427	5.79			4.10485	2.4454
		17.948	2.598			1.644	10.27			20.31	31.59			5.9	6.3			4.096	0.455			2.41039	1.90941
		2.52	2.803			49.49	3.517			39.72	31.61			3.1	3.6			10.444	2.262			2.91829	1.02099
		13.762	0.835				2.704			12.74	3.93			4	10.7			1.416	3.062			5.43003	1.74553
		4.637	1.775				1.266			34.55	8.16			3.1	7.5			3.31	3.873			1.14863	0.772492
		0.886	1.446							32.41	25.99			0.5	4.1			6.67	4.8			1.12353	0.567952
		9.893	1.308							65.11	46.24			11.6	4.1			0.758	5.465			0.23383	0.138652
		4.354	2.913							50.92	39.45			11.1	2.4			3.12	3.536			0.3123	0.814432
			2.423							21.83	23.68			21.2	6.1			2.091	0.458			1.82752	2.72831
										40.76	33.15			1.7				1.019	1.536			5.71229	3.70406
										80.35								0.397	4.813			2.24162	5.1514
										45.46								1.434	8.266			2.48144	0.500943
																		3.403	1.173				0.708686
	Reduction volume	Statistic test	pvalue		Reduction volume	Statistic test	pvalue											5.016	1.853
	-0.366232	Mann-Whitney	0.1683		-0.478746	Mann-Whitney	0.6806		Reduction volume	Statistic test	pvalue							0.922	1.047
									-0.165014	Unpaired T test	0.3633							1.6	0.582		Reduction volume	Statistic test	pvalue
													Reduction volume	Statistic test	pvalue			0.338			-0.25528	Mann-Whitney	0.1364
													0.451619	Mann-Whitney	0.1386
																	Reduction volume	Statistic test	pvalue
																	-0.0511603	Mann-Whitney	0.8064
