# Supplementary material for: Humanized avian embryo models replicate an immune tumor environment for rapid immunotherapy studies
Source: EMBO Mol Med. 2026 Mar 19;18(4):1399–428. doi: 10.1038/s44321-026-00398-5 (PMC13083996; doi:10.1038/s44321-026-00398-5)
Supplement: Supplementary file 7 — Source data Fig. 6 [file 44321_2026_398_MOESM7_ESM.zip › 2025-21404-Figure6/6F/Figure 6F.xlsx]

## Sheet: READ ME
Variation of mean tumor volumes in embryos treated with pembrolizumab and control, for CRC sample from 6 different patients and co-engrafted with hu-PBMCs from donor 8. Each samples are grouped according to their microsatellite stability status :
CRC-01
CRC-02
CRC-03
CRC-04
CRC-05
CRC-06
The variation is calculated based on the average normalized tumor volume.
The D’Agostino and Pearson test was performed to evaluate whether values followed a normal distribution across the experimental groups. The non-parametric Mann-Whitney test was applied to compare the variation of mean tumor volumes between the 2 groups (MSI and MSS).

## Sheet: 6F
Fig 6F
Status	Patient sample/ experimental group	Variation of mean tumoral compare to control (%)	Man-Whitney test (p-value)
			p value (Mann-Whithney)
MSI	CRC-01	-0.366241	0.1333
MSI	CRC-02	-0.478737
MSS	CRC-03	-0.165025
MSS	CRC-04	0.44685
MSS	CRC-05	-0.0511079
MSS	CRC-06	-0.25528
