# Supplementary material for: Humanized avian embryo models replicate an immune tumor environment for rapid immunotherapy studies
Source: EMBO Mol Med. 2026 Mar 19;18(4):1399–428. doi: 10.1038/s44321-026-00398-5 (PMC13083996; doi:10.1038/s44321-026-00398-5)
Supplement: Supplementary file 7 — Source data Fig. 6 [file 44321_2026_398_MOESM7_ESM.zip › 2025-21404-Figure6/6I/Figure 6I.xlsx]

## Sheet: READ ME
Quantification of tumor volumes formed in embryos co-grafted with CRC cells from 2 different patients or TNBC from 1 patient,with their autologous hu-PBMCs, in embryos treated with pembrolizumab or excipient :
CRC-07
CRC-08
BRE-02
For each embryo the tumor volume ( µm3) was normalised to the BSA (cm2)
Data are represented as mean +/- SEM
The D’Agostino and Pearson test was performed to evaluate whether the values followed a normal distribution across the experimental groups. If the values followed a normal distribution, an unpaired t-test was used for statistical comparison. If not, the non-parametric Mann-Whitney test was applied.

## Sheet: 6I
Fig 6I
	Cancer	CRC-07			Cancer	CRC-08			Cancer	BRE-02
	Condition	Ctl	anti-PD-1		Condition	Ctl	anti-PD-1		Condition	Ctl	anti-PD-1
	Tumoral volume (10^4) µm3/cm2 per embryo	0.9	3.5		Tumoral volume (10^4) µm3/cm2 per embryo	4.61515	7.03691		Tumoral volume (10^5) µm3/cm2 per embryo	6.65185	3.04247
		0.5	2.2			3.06577	1.8508			1.50231	2.43819
		1.6	0.5			2.4382	11.6066			1.9753	5.00016
		1.7	0.4			11.8155	15.3643			11.6547	10.0862
		0.8	2			1.29755	3.27905			2.04969	7.73319
		0.8	5.5			2.17729	2.05334			3.96227	0.899141
		1	3.3			7.01124	1.54254			3.654	3.11405
		0.5	0.7			5.81114	9.99193			8.10247	6.80359
		4.2	0.6							1.95178	1.18467
		1.5	0.3							4.83293	7.08215
		0.7	0.9								9.19842
		4.2	0.6								9.78052
		0.5	0.6								4.85148
		0.7	0.9								2.5568
			2.1
	Reduction volume	Statistic test	pvalue		Reduction volume	Statistic test	pvalue
	0.147619	Mann-Whitney	0.957		0.379097	Mann-Whitney	0.7209		Reduction volume	Statistic test	pvalue
									0.137173	Unpaired T test	0.5458
